# Supplementary material for: Maternal probiotics intake during pregnancy and exclusive colostrum breastfeeding are associated with a reduced risk of neonatal jaundice
Source: BMC Med. 2025 Dec 8;24:25. doi: 10.1186/s12916-025-04516-x (PMC12798091; doi:10.1186/s12916-025-04516-x)
Supplement: Supplementary file 1 — Additional file 1: Table S1. Terminologies and definitions of probiotic intake pattern, feeding mode, and neonatal jaundice in the CHLID cohort. Table S2. Data cleaning and statistical methods for model-building procedures. [file 12916_2025_4516_MOESM1_ESM.xlsx]

## Sheet: Table contents
Table contents
Table S1: Terminologies and definitions of probiotic intake pattern, feeding mode, and neonatal jaundice in the CHLID cohort
Table S2: Data cleaning and statistical methods for model-building procedures

## Sheet: Table S1
Supplementary Table-1: Terminologies and definitions of probiotic intake patten, feeding mode, and neonatal jaundice in CHLID cohort
Terminologies	Definition	Variable ID in CHILD Cohort	Questions	Response codes in CHILD Cohort
Probiotics related terms
Never use probiotics	The participant used probiotics(e.g. Yogurt) neither within 12 months before she knew she was pregnant nor during pregnancy	CHILD-106182	Did you take probiotics (e.g. yogurt) during the 12 months before you knew you were pregnant or during pregnancy? If none were taken during the 12 months before you knew you were pregnant or during pregnancy, check "NEVER"; if taken during the 12 months before knowing you were pregnant,, check "PRIOR"; IF TAKEN DURING PREGNANCY, CHECK "PREG"; if taken both prior to and during pregnancy, check bot…	0: No | 1: Yes
Probiotics use prior to pregnancy	The participant used probiotics(e.g. Yogurt) within 12 months before she knew she was pregnant	CHILD-106183		0: No | 1: Yes
Probiotics use during pregnancy	The participant used probiotics(e.g. Yogurt) during pregnancy	CHILD-106184		0: No | 1: Yes
Increased use of probiotics	The participant used probiotics(e.g. Yogurt) both prior to and during pregnancy and increased the intake during pregnancy compared to prior.	CHILD-106185		0: No | 1: Yes
No change(maintain) use of probiotics	The participant used probiotics(e.g. Yogurt) both prior to and during pregnancy with no change in intake patern.	CHILD-106186		0: No | 1: Yes
Decreased use of probiotics	The participant used probiotics(e.g. Yogurt) both prior to and during pregnancy but decreased the intake during pregnancy compared to prior.	CHILD-106187		0: No | 1: Yes
Baby feeding related terms
Exclusive colostrum feeding	Feeding only breast milk in hospital (within 1-4 days after delivery).	CHILD-113824	Was the mother breast feeding in the hospital?	0: No | 1: Yes
Formula feeding	Feeding only formula milk or dextrose in hospital (within 1-4 days after delivery).	CHILD-113826	Were any supplements given to baby in hospital?	0: No | 1: Yes
Mixed feeding	Feeding both breast milk and formula in hospital (within 1-4 days after delivery).	CHILD-113824 + CHILD-113824	Derived from the above two questions	0: No | 1: Yes
Neonatal Jaundice
Neonatal Jaundice	A baby reported as who had developed jaundiced	CHILD-113815	Did the baby have jaundice after birth?	0: No | 1: Yes

## Sheet: Table S2
Supplementary Table 2: Data cleaning and statistical methods for model-building procedures
To build the binary logistic regression model, we followed the following procedures
No.	Procedure	Operational definitions and model-building procedure explanation
1	Data cleaning	The data was exported in an Excel file with a linked legend that clearly shows the definition, coding, question, and category study variables. The data for responses such as not applicable, participant skipped the question, and not recorded were cleaned out. Continuous data such as gestational age and birth weight were also transformed into clinically meaningful categories.
2	Coding and transforming	Probiotics use: In consultation with the bioinformatician in the CHILD database team, we cleaned the “0” values entered for the patterns of probiotics use (‘Increase’, ‘No change’, and ‘Decrease’) when the ‘Never use’ was marked as ‘Yes’. Therefore, “Never use”, “prior use”, and “use during pregnancy” were taken for all participants who have the data, while the patterns (increased intake, no chan…
3	Definition of probiotics use and baby feeding type categories	Never use: the participant used probiotics (e.g. Yogurt) neither within 12 months before she knew she was pregnant nor during pregnancy; Use prior to pregnancy: Participants used probiotics within 12 months before she knew she was pregnant; Use during pregnancy: Participants used probiotics during pregnancy; Increased use: Participants used probiotics both prior to and during pregnancy and increa…
4	Model fitting and analysis	After defining and cleaning all the relevant data, we compared clinical factors and sociodemographic variables using Pearson’s chi-square test and independent t-tests and presented in a table. A binary logistic regression model was fitted to measure the association of neonatal jaundice with maternal probiotic intake and baby feeding type. Variables with a P-value less than 0.25 in the bivariate a…
5	Model adjustment for confounders	Covariates including parity, maternal employment status, gestational diabetes, prelabour nausea, preeclampsia, intrapartum antibiotics use, mode of delivery, gestational age at birth, birth weight and baby's sex were adjusted in the regression models.
